# Supplementary material for: Tree Species and Epiphyte Taxa Determine the “Metabolomic niche” of Canopy Suspended Soils in a Species-Rich Lowland Tropical Rainforest
Source: Metabolites. 2021 Oct 21;11(11):718. doi: 10.3390/metabo11110718 (PMC8621298; doi:10.3390/metabo11110718)
Supplement: Supplementary file 1 [file metabolites-11-00718-s001.zip]

Archive with 1 entries (1 files):
- metabolites-1339386-supplementary.pdf
